# Supplementary material for: Impact of Estrogen Withdrawal and Replacement in Female Mice along the Intestinal Tract. Comparison of E2 Replacement with the Effect of a Mixture of Low Dose Pollutants
Source: Int J Environ Res Public Health. 2021 Aug 17;18(16):8685. doi: 10.3390/ijerph18168685 (PMC8394409; doi:10.3390/ijerph18168685)
Supplement: Supplementary file 1 [file ijerph-18-08685-s001.zip]

Archive with 1 entries (1 files):
- ijerph-1267284-supplementary.pdf
